# Supplementary material for: Metabolic fluxes for nutritional flexibility of Mycobacterium tuberculosis
Source: Mol Syst Biol. 2021 May 4;17(5):e10280. doi: 10.15252/msb.202110280 (PMC8094261; doi:10.15252/msb.202110280)
Supplement: Supplementary file 2 — Table EV1 [file MSB-17-e10280-s005.xlsx]

## Sheet: Description
13C isotopic model of central carbon metabolism: Reactions and metabolite names

## Sheet: reactions
	Reaction ID	Description
	Acetate uptake	AcCoA_MP <-> AcCoA
	CHL uptake	CHL_MP -> CHL
	CHL degrad	CHL -> PYR + SuccCoA + AcCoA + AcCoA + AcCoA + AcCoA + PropCoA + PropCoA + PropCoA + PropCoA
	glycerol uptake	Glyc_MP <-> Glyc
	Oleic acid uptake	AcCoA_OLA <-> AcCoA
	TCA R1	PYR -> AcCoA
	TCA R2	MALOAA + AcCoA <-> ICit
	TCA R3	ICit <-> AKG + CO2
	TCA R4	AKG <-> SuccCoA + CO2
	TCA R5	SuccCoA <-> Succ
	TCA R6	Succ <-> Fum
	TCA R7	Fum <-> MALOAA
	GLX R1	ICit <-> Glyox + Succ
	GLX R2	Glyox + AcCoA <-> MALOAA
	ANA R1	CO2 + PEP <-> MALOAA
	ANA R2	MALOAA <-> CO2 + PYR
	CO2 out	CO2 -> CO2.out
	EMP R4	GA3P <-> PGA
	EMP R6	PEP <-> PYR
	EMP R5	PGA <-> PEP
	EMP R3	GA3P + GA3P <-> FBP
	EMP R1	F6P <-> G6P
	EMP R2	FBP <-> F6P
	PPP R1	G6P <-> CO2 + P5P
	PPP R2	P5P + E4P <-> GA3P + F6P
	PPP R3	P5P + P5P <-> S7P + GA3P
	PPP R4	S7P + GA3P <-> E4P + F6P
	ala P	GLU + PYR -> ALA + AKG
	KIV P	PYR + PYR <-> KIV + CO2
	val P	KIV + GLU <-> VAL + AKG
	leu P	KIV + AcCoA + GLU -> LEU + CO2 + AKG
	ser P	GLU + PGA <-> SER + AKG
	gly P	SER -> GLY + CO2
	his P	P5P + CO2 + GLU -> HIS + AKG
	asp P	MALOAA + GLU -> ASP + AKG
	thr P	ASP <-> THR
	met P	ASP + CO2 + CYS + AKG <-> MET + PYR + GLU
	lys P	ASP + PYR <-> LYS + CO2
	glu P	AKG -> GLU
	pro P	GLU -> PRO
	orn P	GLU + GLU <-> ORN + AKG
	phe P	E4P + PEP + PEP -> CHOR
	phe P	CHOR + GLU -> PHE + CO2 + AKG
	tyr P	CHOR + GLU -> TYR + CO2 + AKG
	gln P	GLU <-> GLN
	glu P	AKG + GLN <-> GLU + GLU
	asn P	ASP + GLN -> ASN + GLU
	MCC R1	PropCoA + MALOAA <-> MetCit
	MCC R2	MetCit <-> MetICit
	MCC R3	MetICit <-> Succ + PYR
	mthf P	GLY <-> MTHF + CO2
	DR1	AKG + VAL <-> IsobutCoA + CO2 + GLU
	DR2	IsobutCoA <-> CO2 + PropCoA
	DR6	ILE + AKG <-> MHTPP + CO2 + GLU
	DR7	MHTPP <-> PropCoA + AcCoA
	ile D1	PropCoA + CO2 <-> MMCoA
	mhtf D1	MTHF <-> CO2
	pyr P	SER <-> PYR
	DR3	THR <-> OxBt
	DR4	OxBt <-> PropCoA + CO2
	DR5	OxBt + PYR + GLU <-> ILE + CO2 + AKG
	glu carboxylase	GLU + AKG <-> Succ + CO2 + GLU
	glyc D	Glyc <-> GA3P
	cys P	SER <-> CYS
	Biomass production	0.046*ALA + 0.009*LEU + 0.006*SER + 0.012*GLY + 0.012*LYS + 0.005*ILE + 0.017*HIS + 0.026*ASP + 0.007*THR + 0.002*MET + 0.007*PRO + 0.018*GLU + 0.002*TYR + 0.003*PHE + 0.026*VAL + 0.018*G6P + 0.041*F6P + 0.065*P5P + 0.001*GA3P + 0.005*PGA + 0.015*PEP + 0.015*PYR + 0.589*AcCoA + 0.015*AKG + 0.022*MALOAA -> 3.008*Biomass

## Sheet: Metabolite names
Abbreviations	Description
AccoA	acetyl coenzymeA
CHL	cholesterol
PYR	pyruvate
GLYC	glycerol
OLA	oleic acid
Icit	isocitrate
MALOAA	malate oxaloacetate
AKG	2-oxo-glutarate
SuccCoA	succinyl coenzymeA
Succ	succinate
Fum	fumarate
Glyox	glyoxylate
PEP	phosphoenolpyruvate
CO2	carbon dioxide
GA3P	glyceraldehyde 3-phosphate
PGA	phsophoglyceric acid
F6P	fructose 6-phophate
G6P	glucose 6-phosphate
P5P	pentose 5-phosphate
S7P	sedoheptulose 7-phosphate
FBP	fructose bisphosphate
E4P	erythrose 4-phosphate
GLU	glutamate
ALA	alanine
KIV	ketoisovalerate
LEU	leucine
SER	serine
GLY	glycine
THR	threonine
ASP	aspartate
MET	methionine
PRO	proline
ORN	ornithine
CHOR	chorismate
TYR	tyrosine
TRP	tryptophan
PropCoA	propionyl coenzymeA
MetCit	Methycitrate
MetIcit	Methylisocitrate
MTHF	methyl hydroxyfolate
VAL	valine
ILE	isoleucine
Oxbt	oxobutanoate
