# Supplementary material for: Metabolic fluxes for nutritional flexibility of Mycobacterium tuberculosis
Source: Mol Syst Biol. 2021 May 4;17(5):e10280. doi: 10.15252/msb.202110280 (PMC8094261; doi:10.15252/msb.202110280)
Supplement: Supplementary file 3 — Table EV2 [file MSB-17-e10280-s001.xls]

## Sheet: Description
13C isotopic labelling of amino acids and Intracellular metabolites extracted from Mycobacterium tuberculosis growing in steady state chemostat cultures at 0.01h-1

## Sheet: CHL-ACE
0.1%fully labeled acetate + 0.02%unlabeled cholesterol
			Average	STDEV		Intracellular metabolites	Average	Stdev
Alanine	13C incorporation	unlabelled	52.7229	0.659726		Dihydroxyacetonphosphat m+0	0	0
		13C1	12.0004	0.307047		Dihydroxyacetonphosphat m+1	22.2857	0.538748
		13C2	16.4242	0.278402		Dihydroxyacetonphosphat m+2	42.0635	2.1101
		13C3	18.8526	0.224608		Dihydroxyacetonphosphat m+3	35.6508	2.64884
Glycine		unlabelled	33.5004	0.645507		Sedoheptulose-7-phosphat m+0	0	0
		13C1	18.146	0.286676		Sedoheptulose-7-phosphat m+1	4.34233	0.371837
		13C2	48.3536	0.511321		Sedoheptulose-7-phosphat m+2	9.92193	1.53703
Valine	13C incorporation	unlabelled	33.5332	0.630116		Sedoheptulose-7-phosphat m+3	17.2456	0.384502
		13C1	17.8924	0.570589		Sedoheptulose-7-phosphat m+4	24.474	0.558729
		13C2	20.8619	0.443838		Sedoheptulose-7-phosphat m+5	23.3337	2.17143
		13C3	15.3627	0.470502		Sedoheptulose-7-phosphat m+6	15.2885	0.0979116
		13C4	7.95221	0.221389		Sedoheptulose-7-phosphat m+7	5.39393	1.3037
		13C5	4.39755	0.200524		Pyruvat m+0	48.1511	6.34505
Leucine	13C incorporation	unlabelled	14.7198	0.908939		Pyruvat m+1.1	0.770855	1.15628
		13C1	8.17681	0.3399		Pyruvat m+1.2	14.1181	2.53695
		13C2	31.5075	0.745974		Pyruvat m+2.1	12.1961	1.88241
		13C3	17.9981	0.36532		Pyruvat m+2.2	4.18078	4.1804
		13C4	17.922	0.266638		Pyruvat m+3	20.583	2.22906
		13C5	6.29768	0.208963		Succinat m+0	54.6907	17.1743
		(13C6)	3.3782	0.164562		Succinat m+1.1	2.00532	0.249128
Isoleucine	13C incorporation	unlabelled	21.2256	1.21795		Succinat m+1.2	6.20077	1.24089
		13C1	11.0138	0.387886		Succinat m+2.1	5.89458	2.82261
		13C2	31.3379	0.885229		Succinat m+2.2	8.10044	1.67225
		13C3	12.1331	0.546263		Succinat m+3.1	7.95479	3.73803
		13C4	14.6526	0.529218		Succinat m+3.2	3.03551	1.34123
		13C5	6.15947	0.310952		Succinat m+4	12.1179	6.11016
		(13C6)	3.47748	0.214694
Threonine	13C incorporation	unlabelled	16.3155	0.912245
		13C1	10.9203	1.11459
		13C2	27.7855	1.3547
		13C3	18.1968	1.01133
		(13C4)	26.7819	1.43337
Serine	13C incorporation	unlabelled	19.1837	0.609397
		13C1	22.1168	0.380451
		13C2	28.1711	0.702483
		13C3	30.5283	0.613634
Aspartic acid	13C incorporation	unlabelled	14.727	0.465172
		13C1	10.6541	0.256588
		13C2	28.5802	0.46574
		13C3	18.6533	0.451904
		(13C4)	27.3854	0.420839
Methionine	13C incorporation	unlabelled	9.27371	0.804748
		13C1	12.7274	1.57838
		13C2	17.5948	0.958542
		13C3	22.782	1.13645
		13C4	20.9212	1.03888
		13C5	16.7009	1.803
Glutamic acid	13C incorporation	unlabelled	6.53349	0.563401
		13C1	7.46446	0.118777
		13C2	18.9839	0.262042
		13C3	24.5414	0.301773
		13C4	20.5927	0.301775
		13C5	21.8841	0.314988
Phenylalanine	13C incorporation	unlabelled	4.5279	1.15251
		13C1	1.8914	0.279689
		13C2	5.03322	0.356418
		13C3	9.8746	0.323123
		13C4	14.9338	0.530537
		13C5	18.8329	0.577146
		13C6	18.6172	0.41696
		13C7	14.4973	0.500279
		13C8	8.91105	0.457606
		13C9	2.88067	0.30228
Ornithine	13C incorporation	unlabelled	9.82749	0.999825
		13C1	9.02905	0.574244
		13C2	19.3635	0.571393
		13C3	23.2059	1.03284
		13C4	20.1894	0.700912
		(13C5)	18.3847	0.726043
Lysine	13C incorporation	unlabelled	12.7658	1.06656
		13C1	12.1561	1.14264
		13C2	19.2064	1.2285
		13C3	20.0853	1.51651
		13C4	18.178	1.79558
		13C5	10.1702	1.03614
		(13C6)	7.43826	1.74993
Histidine	13C incorporation	unlabelled	5.25684	1.18001
		13C1	7.04992	0.228433
		13C2	15.5087	0.38413
		13C3	22.2914	0.735053
		13C4	25.0427	0.509878
		13C5	18.1148	0.38178
		(13C6)	6.73557	0.553833
Tyrosine	13C incorporation	unlabelled	5.69426	1.08949
		13C1	2.21388	0.881862
		13C2	4.85812	0.681308
		13C3	11.3869	2.64071
		13C4	15.147	1.60082
		13C5	19.212	1.72309
		13C6	20.1353	2.14142
		13C7	15.1418	2.50554
		13C8	8.9393	1.09951
		13C9	2.29011	0.442866

## Sheet: GLY-OLA
30% 13C labeled glycerol (0.5%) and unlabeled tween 80 (0.2%)
			%label	Stdev
Alanine	13C incorporation	unlabelled	69.0352	1.27631					Intracellular metabolites	% label	Stdev
		13C1	3.07196	0.310239					Glucose-6-phosphat m+0	30.0308	0.115519
		13C2	3.27458	0.277198					Glucose-6-phosphat m+1	20.4788	0.0937336
		13C3	24.6183	1.00813					Glucose-6-phosphat m+2	13.3374	0.0565666
Glycine		unlabelled	70.2575	1.3949					Glucose-6-phosphat m+3	19.7966	0.720336
		13C1	4.43635	0.378372					Glucose-6-phosphat m+4	8.51624	0.66254
		13C2	25.3061	1.10165					Glucose-6-phosphat m+5	5.09114	0.288302
Valine	13C incorporation	unlabelled	50.813	2.30573					Glucose-6-phosphat m+6	2.7491	0.152153
		13C1	4.39645	0.200629					Dihydroxyacetonphosphat m+0	64.3615	1.25913
		13C2	19.0538	0.958042					Dihydroxyacetonphosphat m+1	2.10248	2.46475
		13C3	17.9096	0.779323					Dihydroxyacetonphosphat m+2	1.24334	1.47391
		13C4	1.56206	0.203381					Dihydroxyacetonphosphat m+3	32.2927	3.31247
		13C5	6.26511	0.482017					Glycerinaldehyd-3-phosphat m+0	70.893	5.05588
Leucine	13C incorporation	unlabelled	42.5018	2.68002					Glycerinaldehyd-3-phosphat m+1	2.08779	2.95259
		13C1	5.662	0.319279					Glycerinaldehyd-3-phosphat m+2	0	0
		13C2	35.3613	1.18536					Glycerinaldehyd-3-phosphat m+3	27.0192	2.1033
		13C3	3.36955	0.207884					2-/3-Phosphoglycerat m+0	61.9651	2.6048
		13C4	11.3261	0.891668					2-/3-Phosphoglycerat m+1	4.59807	0.0640764
		13C5	0.513146	0.0784547					2-/3-Phosphoglycerat m+2	5.86494	2.27255
		(13C6)	1.26616	0.157293					2-/3-Phosphoglycerat m+3	27.5719	0.396326
Isoleucine	13C incorporation	unlabelled	49.282	2.59565					Phosphoenolpyruvat m+0	71.2018	0.23572
		13C1	13.963	0.567754					Phosphoenolpyruvat m+1	6.58526	0.886679
		13C2	22.1247	0.967446					Phosphoenolpyruvat m+2	3.01245	0.106633
		13C3	7.70372	0.464508					Phosphoenolpyruvat m+3	19.2005	0.757592
		13C4	4.71541	0.401929					Pyruvat m+0	57.8912	1.73942
		13C5	1.62462	0.201524					Pyruvat m+1.1	1.46827	0.408017
		(13C6)	0.586472	0.127347					Pyruvat m+1.2	6.44676	0.86909
Threonine	13C incorporation	unlabelled	50.2256	2.58829					Pyruvat m+2.1	2.48733	0.199631
		13C1	20.1594	1.03011					Pyruvat m+2.2	0.838881	1.18636
		13C2	16.0967	0.854853					Pyruvat m+3	30.8675	1.8483
		13C3	9.928	1.03432					Ribose-5-phosphat m+0	35.708	1.63989
		(13C4)	3.59023	0.429218					Ribose-5-phosphat m+1	24.737	2.25707
Serine	13C incorporation	unlabelled	61.4428	1.48007					Ribose-5-phosphat m+2	10.9664	1.38972
		13C1	10.7483	0.266226					Ribose-5-phosphat m+3	15.9882	0.125948
		13C2	9.94714	0.328492					Ribose-5-phosphat m+4	9.48725	0.894415
		13C3	17.8617	1.19374					Ribose-5-phosphat m+5	3.11322	0.247827
Aspartic acid	13C incorporation	unlabelled	49.4693	1.63736					cis-Aconitat m+0	51.0127	1.47033
		13C1	20.2474	0.380908					cis-Aconitat m+1.1	6.56937	0.737353
		13C2	16.9139	0.269585					cis-Aconitat m+1.2	11.2744	0.100105
		13C3	9.74526	0.785824					cis-Aconitat m+2.1	0	0
		(13C4)	3.62413	0.517536					cis-Aconitat m+2.2	10.7115	0.345397
Methionine	13C incorporation	unlabelled	36.3785	2.19883					cis-Aconitat m+2.3	0	0
		13C1	27.8064	0.591245					cis-Aconitat m+3.1	2.26851	0.276201
		13C2	17.5281	0.738543					cis-Aconitat m+3.2	5.63476	0.607443
		13C3	11.4707	0.938077					cis-Aconitat m+3.3	3.86769	0.604267
		13C4	5.27852	0.637175					cis-Aconitat m+4.1	3.00235	0.137645
		13C5	1.53773	0.342436					cis-Aconitat m+4.2	3.01894	0.343389
Glutamic acid	13C incorporation	unlabelled	41.1915	1.41845					cis-Aconitat m+4.3	0	0
		13C1	19.7664	0.389151					cis-Aconitat m+5.1	0.928213	0.387269
		13C2	23.4995	0.707437					cis-Aconitat m+5.2	0.933208	0.27515
		13C3	10.5706	0.667772					cis-Aconitat m+6	0.778307	1.10069
		13C4	3.52291	0.211383
		13C5	1.44906	0.216769					Glutaminsäure m+0	34.8479	0.28921
Phenylalanine	13C incorporation	unlabelled	27.5613	2.78677					Glutaminsäure m+1.1	5.6526	0.193741
		13C1	11.6129	0.326349					Glutaminsäure m+1.2	16.5795	1.81272
		13C2	11.3959	0.369916					Glutaminsäure m+2.1	8.31806	0.447146
		13C3	22.4358	0.659667					Glutaminsäure m+2.2	15.9862	0.956766
		13C4	8.82893	0.675171					Glutaminsäure m+3.1	7.84294	0.557615
		13C5	7.98717	0.500604					Glutaminsäure m+3.2	4.95387	0.116828
		13C6	6.33346	0.557106					Glutaminsäure m+4.1	2.90856	0.140301
		13C7	1.80579	0.220437					Glutaminsäure m+4.2	1.28579	0.14534
		13C8	1.4455	0.180554					Glutaminsäure m+5	1.62452	0.438481
		13C9	0.59319	0.0987947					Asparaginsäure m+0	50.2099	8.29899
Ornithine	13C incorporation	unlabelled	43.0285	3.10654					Asparaginsäure m+1.1	15.5287	2.80323
		13C1	20.3719	0.695303					Asparaginsäure m+1.2	15.1416	1.30396
		13C2	22.0233	1.11344					Asparaginsäure m+2.1	3.33614	4.71801
		13C3	9.7477	1.22306					Asparaginsäure m+2.2	1.90576	2.69516
		13C4	3.4138	0.472754					Asparaginsäure m+2.3	9.24602	1.55748
		(13C5)	1.41474	0.255142					Asparaginsäure m+3.1	2.05301	2.90339
Lysine	13C incorporation	unlabelled	38.0064	2.77748					Asparaginsäure m+3.2	2.57888	3.64709
		13C1	17.1114	0.743415					Asparaginsäure m+4	0	0
		13C2	18.0741	1.06755					Alanin m+0	81.5262	1.21161
		13C3	15.4141	1.25234					Alanin m+1.1	3.16052	0.181279
		13C4	6.99115	0.673344					Alanin m+1.2	10.7862	0.130801
		13C5	3.08473	0.501121					Alanin m+2.1	0	0
		(13C6)	1.31813	0.328873					Alanin m+2.2	4.52712	0.899531
Histidine	13C incorporation	unlabelled	34.0319	3.08525					Alanin m+3	0	0
		13C1	22.3889	0.871791					Arginin m+0	41.2335	0.517564
		13C2	13.5144	0.606936					Arginin m+1.1	8.43449	0.517091
		13C3	15.3229	0.50954					Arginin m+1.2	7.00276	0.155255
		13C4	8.74292	0.806633					Arginin m+2.1	0.788738	0.0250512
		13C5	4.782	0.436847					Arginin m+2.2	4.54071	0.783616
		(13C6)	1.21693	0.201164					Arginin m+2.3	5.43526	1.05974
Tyrosine	13C incorporation	unlabelled	27.62	3.17837					Arginin m+3.1	1.29121	0.000279805
		13C1	11.2103	0.550886					Arginin m+3.2	5.12548	0.0722202
		13C2	11.4359	0.599386					Arginin m+3.3	1.61742	0.00516604
		13C3	22.5864	1.02923					Arginin m+4.1	1.68861	0.181912
		13C4	8.77169	0.655113					Arginin m+4.2	2.01798	0.351865
		13C5	8.21945	0.658419					Arginin m+4.3	0.759687	0.0853997
		13C6	6.58349	0.510401					Arginin m+5.1	2.5163	0.287371
		13C7	1.71973	0.382112					Arginin m+5.2	3.81566	0.579874
		13C8	1.62449	0.215694					Arginin m+6	13.7322	1.54228
		13C9	0.665667	0.161149					Glutamin m+0	37.4168	3.22509
									Glutamin m+1.1	6.34366	0.658411
									Glutamin m+1.2	13.85	2.39099
									Glutamin m+2.1	8.82955	0.153261
									Glutamin m+2.2	15.5488	1.49189
									Glutamin m+3.1	7.83803	2.31628
									Glutamin m+3.2	4.32784	0.44952
									Glutamin m+4.1	2.937	0.281802
									Glutamin m+4.2	1.37674	0.329974
									Glutamin m+5	1.53156	0.241468
									Methionin m+0	39.6526	10.8223
									Methionin m+1.1	2.09697	2.96556
									Methionin m+1.2	15.5152	21.9417
									Methionin m+2.1	9.28152	4.21222
									Methionin m+2.2	16.14	6.7805
									Methionin m+3.1	6.95568	2.77432
									Methionin m+3.2	3.07879	4.35406
									Methionin m+4.1	7.27934	4.67198
									Methionin m+4.2	0	0
									Methionin m+5	0	0
									Phenylalanin m+0	32.4582	#DIV/0!
									Phenylalanin m+1.1	0	#DIV/0!
									Phenylalanin m+1.2	15.1631	#DIV/0!
									Phenylalanin m+2.1	0	#DIV/0!
									Phenylalanin m+2.2	13.3652	#DIV/0!
									Phenylalanin m+3.1	10.0716	#DIV/0!
									Phenylalanin m+3.2	12.3469	#DIV/0!
									Phenylalanin m+4.1	5.17104	#DIV/0!
									Phenylalanin m+4.2	4.39141	#DIV/0!
									Phenylalanin m+5.1	4.16866	#DIV/0!
									Phenylalanin m+5.2	0	#DIV/0!
									Phenylalanin m+6.1	2.86396	#DIV/0!
									Phenylalanin m+6.2	0	#DIV/0!
									Phenylalanin m+7.1	0	#DIV/0!
									Phenylalanin m+7.2	0	#DIV/0!
									Phenylalanin m+8.1	0	#DIV/0!
									Phenylalanin m+8.2	0	#DIV/0!
									Phenylalanin m+9	0	#DIV/0!
									Prolin m+0	41.0047	3.39433
									Prolin m+1.1	5.99284	0.937022
									Prolin m+1.2	15.2785	2.50992
									Prolin m+2.1	8.35486	0.681219
									Prolin m+2.2	14.9677	0.194715
									Prolin m+3.1	7.59075	1.56148
									Prolin m+3.2	4.59537	0.713757
									Prolin m+4.1	2.21526	0.097771
									Prolin m+4.2	0	0
									Prolin m+5	0	0
									Serin m+0	47.7279	4.20917
									Serin m+1.1	0	0
									Serin m+1.2	12.8731	2.70905
									Serin m+2.1	12.9159	1.65267
									Serin m+2.2	0	0
									Serin m+3	26.4831	8.57089
