# Supplementary material for: Metabolic fluxes for nutritional flexibility of Mycobacterium tuberculosis
Source: Mol Syst Biol. 2021 May 4;17(5):e10280. doi: 10.15252/msb.202110280 (PMC8094261; doi:10.15252/msb.202110280)
Supplement: Supplementary file 4 — Table EV3 [file MSB-17-e10280-s004.xlsx]

## Sheet: Description
Estimated Flux Values

## Sheet: fluxes
Absolute flux map	Cholesterol-13C2 acetate						13C3glycerol-tween80(oleic acid)
	Reactions	Net fluxes	Lower bound	Upper bound	type
Label in	Ac_13C2 -> Ac	0.2041	0.2017	0.2064	free
AcCoA syn	Ac -> AcCoA	0.2553	0.2553	0.2553	fixed		Reactions	Net flux	LB	UB	type
tca1 net	PYR <-> AcCoA + CO2	-2.2765e-14	-0.00044736	0.0018	free		Glyc_13C3 -> Glyc_in	0.0642	0.0631	0.0655	free
tca2 net	MALOAA + AcCoA <-> ICit	0.2163	0.2153	0.2166	free		Glyc_nat -> Glyc_in	0.1654	0.1641	0.1665	free
tca3 net	ICit <-> AKG + CO2	0.1233	0.1225	0.1243	free		Glyc_in -> Glyc	0.2296	0.2296	0.2296	fixed
tca4 net	AKG <-> SuccCoA + CO2	0.1407	-0.0812	0.1806	free		PYR <-> AcCoA + CO2	0.1139	NaN	0.1188	free
tca5 net	Succ <-> Fum	0.2261	0.2256	0.2265	free		MALOAA + AcCoA <-> ICit	0.0102	0.008	0.0127	free
tca6 net	Fum <-> MALOAA	0.2261	0.2256	0.2265	free		ICit <-> AKG + CO2	0.0065	-0.0043	0.0211	free
glyox1 net	ICit <-> Glyox + Succ	0.093	0.0919	0.0937	free		AKG <-> SuccCoA + CO2	-0.00033017	-0.0014	0.0726	free
glyox2 net	Glyox + AcCoA <-> MALOAA	0.093	0.0919	0.0937	free		Succ <-> Fum	-0.00056954	-0.00098432	0.0089	free
Ana1 net	CO2 + PEP <-> MALOAA	-0.0104	-0.0111	-0.0081	free		Fum <-> MALOAA	-0.00056954	-0.00098432	0.0089	free
Ana2 net	MALOAA <-> CO2 + PYR	3.4426e-15	-0.0011	0.002	free		ICit <-> Glyox + Succ	0.0037	0.0035	0.0065	free
CO2 out	CO2 -> CO2.out	0.245	0.245	0.245	fixed		Glyox + AcCoA <-> MALOAA	0.0037	0.0035	0.0065	free
emp4 net	GA3P <-> PGA	-0.00017146	-0.00038907	0.00012166	free		CO2 + PEP <-> MALOAA	0.014	NaN	0.0284	free
emp 6 net	PEP <-> PYR	0.0104	0.0027	0.0111	free		MALOAA <-> CO2 + PYR	0.0021	-0.0057	0.031	free
emp 5 net	PGA <-> PEP	-1.1554e-05	-0.0076	0.0014	free		CO2 -> CO2.out	0.1786	0.1786	0.1786	fixed
emp 3 net	GA3P + GA3P <-> FBP	0.00016411	-0.00015043	0.00024416	free		GA3P <-> PGA	0.1837	0.1782	0.2042	free
emp1 net	F6P <-> G6P	0.00047592	-0.00035829	0.0027	free		PEP <-> PYR	0.1414	0.1205	0.1563	free
emp2 net	FBP <-> F6P	0.00016411	-0.00015043	0.00024416	free		PGA <-> PEP	0.1597	0.1535	0.1945	free
ppp1 net	G6P <-> CO2 + P5P	0.00047502	-0.00042232	0.0024	free		GA3P + GA3P <-> FBP	0.0208	0.0176	0.0269	free
ppp4 net	P5P + E4P <-> GA3P + F6P	0.00015681	-0.00015199	0.00084056	free		F6P <-> G6P	0.0063	-0.0042	0.023	free
ppp5 net	P5P + P5P <-> S7P + GA3P	0.00015706	-0.00013409	0.00086225	free		FBP <-> F6P	0.0208	0.0176	0.0269	free
ppp6 net	S7P + GA3P <-> E4P + F6P	0.00015706	-0.00013409	0.00086225	free		G6P <-> CO2 + P5P	0.0032	-0.0081	0.0204	free
alapro	GLU + PYR -> ALA + AKG	2.3e-06	2.3e-06	4.4536e-05	free		P5P + E4P <-> GA3P + F6P	-0.0042	-0.0072	0.00098443	free
KIV prod net	PYR + PYR <-> KIV + CO2	3.8308e-06	3.8308e-06	0.0009585	free		P5P + P5P <-> S7P + GA3P	-0.0033	-0.0062	0.0022	free
Val prod net	KIV + GLU <-> VAL + AKG	3.3808e-06	-6.6891e-06	0.00095309	free		S7P + GA3P <-> E4P + F6P	-0.0033	-0.0062	0.0022	free
Leu prod	KIV + AcCoA + GLU -> LEU + CO2 + AKG	4.5e-07	4.5e-07	8.7136e-06	free		GLU + PYR -> ALA + AKG	0.0079	0.0068	0.0079	free
ser prod net	GLU + PGA <-> SER + AKG	-0.00016015	-0.00034002	0.0071	free		PYR + PYR <-> KIV + CO2	0.006	NaN	0.006	free
Glycine prod	SER -> GLY + CO2	0.00010653	7.2349e-07	0.00024674	free		KIV + GLU <-> VAL + AKG	0.0045	0.0025	NaN	free
Histidine prod	P5P + CO2 + GLU -> HIS + AKG	8.5e-07	8.5e-07	1.6459e-05	free		KIV + AcCoA + GLU -> LEU + CO2 + AKG	0.0015	0.0013	0.0015	free
Asp prod	MALOAA + GLU -> ASP + AKG	0.0911	0.0904	0.0913	free		GLU + PGA <-> SER + AKG	0.0231	0.0199	0.0264	free
Thr prod net	ASP <-> THR	-0.0327	-0.0333	-0.0325	free		SER -> GLY + CO2	0.0223	0.0133	0.0414	free
met prod net	ASP + CO2 + CYS + AKG <-> MET + PYR + GLU	1e-07	1e-07	1.9364e-06	free		P5P + CO2 + GLU -> HIS + AKG	0.0029	0.0025	0.0029	free
Lys prod net	ASP + PYR <-> LYS + CO2	6e-07	6e-07	1.1618e-05	free		MALOAA + GLU -> ASP + AKG	0.0049	0.0035	0.0101	free
Glu prod 1	AKG -> GLU	0.0906	0.0787	0.1029	free		ASP <-> THR	-0.0019	-0.0114	0.00062704	free
Pro prod	GLU -> PRO	3.5e-07	3.5e-07	6.7772e-06	free		ASP + CO2 + CYS + AKG <-> MET + PYR + GLU	0.00034215	0.00029627	0.00034215	free
ORN prod net	GLU + GLU <-> ORN + AKG	-3.2068e-17	-3.2068e-17	-3.2068e-17	free		ASP + PYR <-> LYS + CO2	0.0021	0.0018	0.0021	free
Phe prod 1	E4P + PEP + PEP -> CHOR	2.5e-07	2.5e-07	4.8409e-06	free		AKG -> GLU	1e-07	0	NaN	free
Phe prod 2	CHOR + GLU -> PHE + CO2 + AKG	1.5e-07	1.5e-07	2.9045e-06	free		GLU -> PRO	0.0012	0.001	0.0012	free
Tyr prod	CHOR + GLU -> TYR + CO2 + AKG	1e-07	1e-07	1.9364e-06	free		GLU + GLU <-> ORN + AKG	-1.3699e-16	-1.3699e-16	-1.3699e-16	free
Gln prod net	GLU <-> GLN	0.1241	0.112	0.137	free		E4P + PEP + PEP -> CHOR	0.00085538	0.00074069	0.00085539	free
Glu prod 2 net	AKG + GLN <-> GLU + GLU	0.00031364	-0.0118	0.0132	free		CHOR + GLU -> PHE + CO2 + AKG	0.00051323	0.00044441	0.00051323	free
Asn prod	ASP + GLN -> ASN + GLU	0.1238	0.1231	0.1238	free		CHOR + GLU -> TYR + CO2 + AKG	0.00034215	0.00029627	0.00034215	free
Methyl citrate cycle net	PropCoA + MALOAA <-> MetCit	0.0013	0.00090903	0.0015	free		GLU <-> GLN	0.0505	NaN	0.0736	free
MDAACN net	MetCit <-> MetICit	0.0013	0.00090903	0.0015	free		AKG + GLN <-> GLU + GLU	0.0505	NaN	NaN	free
MCL net	MetICit <-> Succ + PYR	0.0013	0.00090903	0.0015	free		ASP + GLN -> ASN + GLU	1e-07	2.7756e-17	0.0173	free
glycine dh net	GLY <-> MTHF + CO2	0.00010593	-1.617e-06	0.00024629	free		PropCoA + MALOAA <-> MetCit	-0.0039	-0.0232	NaN	free
Valine deg1 net	AKG + VAL <-> IsobutCoA + CO2 + GLU	2.0808e-06	-8.2765e-06	0.00095289	free		MetCit <-> MetICit	-0.0039	-0.0232	NaN	free
Valine deg 4 net	IsobutCoA <-> CO2 + PropCoA	2.0808e-06	-8.2765e-06	0.00095289	free		MetICit <-> Succ + PYR	-0.0039	-0.0232	NaN	free
Ile deg 1 net	ILE + AKG <-> MHTPP + CO2 + GLU	0.0199	0.018	0.0206	free		GLY <-> MTHF + CO2	0.0203	0.0105	0.032	free
Ile deg 2 net	MHTPP <-> PropCoA + AcCoA	0.0199	0.018	0.0206	free		AKG + VAL <-> IsobutCoA + CO2 + GLU	5.3152e-05	-6.7095e-05	6.2957e-05	free
Ile deg 3 net	PropCoA + CO2 <-> MMCoA	4.2447e-17	4.2447e-17	4.2447e-17	free		IsobutCoA <-> CO2 + PropCoA	5.3152e-05	-6.7095e-05	6.2957e-05	free
MTHF deg net	MTHF <-> CO2	0.00010593	-1.617e-06	0.00024629	free		ILE + AKG <-> MHTPP + CO2 + GLU	-1.2386e-15	NaN	9.1067e-05	free
Serine deg net	SER <-> PYR	-0.00026708	-0.0017	NaN	free		MHTPP <-> PropCoA + AcCoA	0	NaN	9.1067e-05	free
Thr deg 1 net	THR <-> OxBt	-0.0327	-0.0333	-0.0325	free		PropCoA + CO2 <-> MMCoA	-4.0115e-17	-4.0115e-17	-4.0115e-17	free
Thr deg 2 net	OxBt <-> PropCoA + CO2	-0.0526	-0.0533	-0.0507	free		MTHF <-> CO2	0.0203	0.0105	0.032	free
Thr deg 3 net	OxBt + PYR + GLU <-> ILE + CO2 + AKG	0.0199	0.018	0.0206	free		SER <-> PYR	-0.00057478	-0.0102	NaN	free
Glutamate Carboxylase net	GLU + AKG <-> Succ + CO2 + GLU	-0.0174	-0.083	0.1897	free		THR <-> OxBt	-0.0031	-0.0213	0.0019	free
Glycerol deg net	Glyc <-> GA3P	3.296e-17	3.296e-17	3.296e-17	free		OxBt <-> PropCoA + CO2	-0.0039	-0.0111	-0.0036	free
Cysteine prod net	SER <-> CYS	1e-07	1e-07	1.9364e-06	free		OxBt + PYR + GLU <-> ILE + CO2 + AKG	0.00085538	0.0007059	NaN	free
Glycerol uptake net	0.046*ALA + 0.009*LEU + 0.006*SER + 0.012*GLY + 0.012*LYS + 0.005*ILE + 0.017*HIS + 0.026*ASP + 0.007*THR + 0.002*MET + 0.007*PRO + 0.018*GLU + 0.002*TYR + 0.003*PHE + 0.026*VAL + 0.018*G6P + 0.041*F6P + 0.065*P5P + 0.001*GA3P + 0.005*PGA + 0.015*PEP + 0.015*PYR + 0.589*AcCoA + 0.015*AKG + 0.022*MALOAA -> 3.008*Biomass	5e-05	5e-05	0.00096818	free		GLU + AKG <-> Succ + CO2 + GLU	-7.3552e-16	-0.0007424	NaN	free
AcCoA up net	Ac_nat -> Ac	0.0513	0.0489	0.0536	free		Glyc <-> GA3P	0.2296	0.2296	0.2296	free
Biomass production	SuccCoA <-> Succ	0.1492	-0.0727	0.1891	free		SER <-> CYS	0.00034215	0.00029627	0.00034215	free
Ac up	CHL_MP -> CHL	0.0085	0.0085	0.0085	fixed		0.046*ALA + 0.009*LEU + 0.006*SER + 0.012*GLY + 0.012*LYS + 0.005*ILE + 0.017*HIS + 0.026*ASP + 0.007*THR + 0.002*MET + 0.007*PRO + 0.018*GLU + 0.002*TYR + 0.003*PHE + 0.026*VAL + 0.018*G6P + 0.041*F6P + 0.065*P5P + 0.001*GA3P + 0.005*PGA + 0.015*PEP + 0.015*PYR + 0.589*AcCoA + 0.015*AKG + 0.022*MALOAA -> 3.008*Biomass	0.1711	0.1481	0.1711	free
SuccCoA syn net	CHL -> PYR + SuccCoA + AcCoA + AcCoA + AcCoA + AcCoA + PropCoA + PropCoA + PropCoA + PropCoA	0.0085	0.0085	0.0085	fixed		SuccCoA <-> Succ	-0.00033017	-0.0014	0.0726	free
CHL uptake							OLAC -> OLAC_in	0.0022	0.0022	0.0022	fixed
CHL degrad							OLAC_in -> Ac	0.0022	0.0022	0.0022	fixed
							Ac -> AcCoA	0.0022	0.0022	0.0022	free
